# Supplementary material for: Genome-Wide Identification of Histone Acetyltransferases in Fusarium oxysporum and Their Response to Panax notoginseng Notoginsenosides
Source: J Fungi (Basel). 2026 Jan 16;12(1):71. doi: 10.3390/jof12010071 (PMC12843200; doi:10.3390/jof12010071)
Supplement: Supplementary file 1 [file jof-12-00071-s001.zip › Table S1.xlsx]

## Sheet: 引物序列
			Table S1 Primer sequences for qPCR amplification of FoHATs genes
			Gene Name	Forward Primer	Reverse Primer
			FOBC_12256	TCTTTTGCGATACTCGCGCT	CACACTCCCCATGCCATTGA
			FOBC_13755	AAAGTCGAGAGGGACGTCAG	GCTGCGCAATCCAAGAAGAC
			FOBC_12404	ATCACAAGAGGTGGCGAAGG	CTTCAGGCAACAGGCAACAC
			FOBC_05054	GCGCATCACGACTTGGATTC	GCCGCCAGACTTACACTCTT
			FOBC_00850	CACAGAGGTTGCCAGTTGC	TGGTGAGCCAGCATGTGTAG
			FOBC_01667	CTGTGTTGGAATTCGGCTGAG	GTGATGATGTTGCCGCTTGG
			QTUB	TTCTGCTGTCATGTCCGGTGT	TCAGAGGAGCAAAGCCAACCA
