# Supplementary material for: Genome-Wide Identification of Histone Acetyltransferases in Fusarium oxysporum and Their Response to Panax notoginseng Notoginsenosides
Source: J Fungi (Basel). 2026 Jan 16;12(1):71. doi: 10.3390/jof12010071 (PMC12843200; doi:10.3390/jof12010071)
Supplement: Supplementary file 1 [file jof-12-00071-s001.zip › Table S2.xlsx]

## Sheet: DNA序列
Table S2 Sequence and protein structure information
	Gene name	Gene ID	DNA sequences	RNA sequences	Protein sequences	Macromolecular structure (AlphaFold)
Fo-KAT11	FOBC_12256	42019090	https://www.ncbi.nlm.nih.gov/nuccore	https://www.ncbi.nlm.nih.gov/nuccore/XM_059610989.1?report=fasta	F9G8J2 · F9G8J2_FUSOF	F9G8J2
Fo-SAS2	FOBC_13755	42019897	https://www.ncbi.nlm.nih.gov/nuccore	https://www.ncbi.nlm.nih.gov/nuccore/XM_059611336.1?report=fasta	A0A3L6N583 · A0A3L6N583_FUSOX	A0A3L6N583
Fo-COG5114	FOBC_12404	42018925	https://www.ncbi.nlm.nih.gov/nuccore/NC_072847.1?report=fasta&from=1228580&to=1230774	https://www.ncbi.nlm.nih.gov/nuccore/XM_031188805.3?report=fasta	A0A2H3GLI6 · A0A2H3GLI6_FUSOX	A0A2H3GLI6
Fo-Hat1_N	FOBC_05054	42010263	https://www.ncbi.nlm.nih.gov/nuccore/NC_072842.1?report=fasta&from=1522738&to=1524525	https://www.ncbi.nlm.nih.gov/nuccore/XM_031175852.3?report=fasta	A0A2H3T3D4 · A0A2H3T3D4_FUSOX	A0A2H3T3D4
Fo-Ada3	FOBC_00850	42013748	https://www.ncbi.nlm.nih.gov/nuccore/NC_072840.1?report=fasta&from=1297871&to=1300386	https://www.ncbi.nlm.nih.gov/nuccore/XM_031180885.3?report=fasta	A0A0D2XB05 · A0A0D2XB05_FUSOF	A0A0D2XB05
Fo-NuA4	FOBC_01667	42014604	https://www.ncbi.nlm.nih.gov/nuccore/NC_072840.1?report=fasta&from=3780134&to=3781132	https://www.ncbi.nlm.nih.gov/nuccore/XM_031182400.3?report=fasta	A0A2H3I6Q1 · A0A2H3I6Q1_FUSOX	A0A2H3I6Q1
